# Supplementary material for: The Anti-Inflammatory Effect of Lactococcus lactis-Ling-Zhi 8 on Ameliorating Atherosclerosis and Nonalcoholic Fatty Liver in High-Fat Diet Rabbits
Source: Int J Mol Sci. 2024 Oct 20;25(20):11278. doi: 10.3390/ijms252011278 (PMC11508337; doi:10.3390/ijms252011278)
Supplement: Supplementary file 1 [file ijms-25-11278-s001.zip]

Archive with 1 entries (1 files):
- ijms-3212983-supplementary.pdf
